# Supplementary material for: Natural Compound Boldine Lessens Myotonic Dystrophy Type 1 Phenotypes in DM1 Drosophila Models, Patient-Derived Cell Lines, and HSALR Mice
Source: Int J Mol Sci. 2023 Jun 6;24(12):9820. doi: 10.3390/ijms24129820 (PMC10298378; doi:10.3390/ijms24129820)
Supplement: Supplementary file 1 [file ijms-24-09820-s001.zip]

Archive with 1 entries (1 files):
- ijms-2398427-supplementary.pdf
